# Supplementary material for: Snap29 mutant mice recapitulate neurological and ophthalmological abnormalities associated with 22q11 and CEDNIK syndrome
Source: Commun Biol. 2019 Oct 11;2:375. doi: 10.1038/s42003-019-0601-5 (PMC6789041; doi:10.1038/s42003-019-0601-5)
Supplement: Supplementary file 3 — Supplementary Data 1 [file 42003_2019_601_MOESM3_ESM.xlsx]

## Sheet: Data
Figure 1D
+/+	+/-	-/-
1.11834	0.25508	0.0310175
0.799278	0.177831	0.020094
0.160828	0.0409979	0
Figure 5
A. Normalized average speed				B. Normalized initial dual stance_RF				C. Normalized print length_RF				D. Normalized swingspeed_RF				E. Normalized two paws support				F. Grip strength per weight forelimbs				G. Grip strength per weight hindlimbs
+/+	+/-	-/-		+/+	+/-	-/-		+/+	+/-	-/-		+/+	+/-	-/-		+/+	+/-	-/-		+/+	+/-	-/-		+/+	+/-	-/-
1.52861	1.31347	0.766038		0.295268	0	0.970456		0.945883	0.961103	1.05727		1.28181	1.14412	0.850758		1.29256	1.47731	0.912929		4.72	6.85	5.04		3.8354	5.03163	2.80435
1.50727	0.908219	0.957629		0.366705	0.883076	0.440194		0.984302	0.88599	1.04085		1.36795	0.890997	0.910076		1.23073	1.05255	1.04237		5.17	5.3	4.41		3.9347	3.43327	2.40856
1.2466	1.05676	1.02609		0.511202	1.24286	0.556409		0.954036	0.98104	1.11293		1.19951	0.974921	0.991642		1.23584	1.20603	1.24709		3.94	4.27	3.92		3.05538	2.83052	2.15519
1.28447	1.16723	0.852919		0.428022	0.681742	4.01941		0.900413	1.03894	0.980041		1.14457	1.08764	0.906749		1.00896	1.11089	0.825778		4.99	4.01	3.4		3.61843	3.29491	2.13385
0.943161	1.03888	1.10489		0.593001	1.80744	1.38904		0.79822	0.905306	1.08039		0.867062	1.0519	1.09107		1.06954	1.02049	1.06286		5.13	4.14	4.31		2.25893	4.02701	2.23688
0.984208	0.918766	1.18451		1.00439	1.5268	0.413579		1.00318	1.06589	1.09522		0.969769	0.934365	1.08805		1.15216	0.923568	1.03833		3.71	5.69	3		3.69512	3.43393	2.25895
1.06256	0.918527	0.966471		0.959287	0.962983	1.21035		0.822915	1.00268	1.09203		1.36528	0.981095	1.06757		0.936868	0.918832	0.899887		3.91	6.2	4.1		3.34079	3.6099	1.5868
0.977899	0.882844	0.63962		0.895301	1.38102	0.961807		1.05794	1.09406	1.11054		1.06822	0.992691	0.779541		1.00608	0.827315	0.675727		4.72	6.1	4.06		4.80756	3.00176	1.83051
1.27904	0.871191	0.875097		0.561494	1.27732	0.404584		1.1092	1.12785	1.04662		1.21942	0.912567	0.919758		1.20567	0.814712	0.76461			6.39	4.64		5.03163	2.74881	1.89333
0.737097	1.00465	0.853441		1.4952	1.14476	1.20535		0.755005	1.03248	1.09056		0.756907	1.0094	0.928389		0.914401	0.962446	0.839317			4.23	3.92			3.24549	2.42492
0.90473	0.93569	0.654708		0.549132	1.53246	1.25901		0.838894	1.09056	0.89482		0.93058	0.931883	0.735858		0.995405	0.806148	0.829583
1.11112	1.36558	0.656193		0.512534	0.606879	1.64285		0.809067	1.0393	1.03718		1.01969	1.28311	0.591706		1.21789	1.14271	1.00624
	0.832171	0.800651			0.767147	0.656052			1.08411	1.0583			0.883084	0.89534			0.931226	0.852973
	0.885673	0.995319			1.71465	1.17021			1.08411	0.930773			0.8865	1.08844			0.705593	0.836365
				B. Normalized initial dual stance_RH				C. Normalized print length_RH				D. Normalized swingspeed_RH
				+/+	+/-	-/-		+/+	+/-	-/-		+/+	+/-	-/-
				0.331186	0.221572	1.42723		0.894673	0.871288	1.02887		1.26575	1.10359	0.875288
				0.54232	0.819375	0.72514		0.875257	0.925084	0.964569		1.30684	0.989857	1.0646
				0.350949	0.783731	0.619934		0.892069	0.910982	1.0054		1.15406	1.01468	0.95622
				0.658655	0.812138	1.35737		0.972607	0.954264	1.01816		1.14837	1.10403	0.852935
				0.864767	1.20049	1.02853		0.897585	1.03006	1.02836		0.821266	0.983385	1.07721
				0.750696	0.999462	0.638753		1.00029	1.05283	1.08291		0.925513	1.01782	1.04802
				1.14938	0.957839	1.03226		1.08411	0.991363	0.94826		1.1425	0.930874	0.989428
				1.19158	1.14625	1.19708		1.07174	1.13794	0.719599		1.07702	1.08335	0.667687
				0.744749	1.26955	1.12263		1.12533	1.04495	0.671901		1.39809	1.01496	0.825538
				1.69579	1.27589	1.36369		0.97988	1.15419	1.17445		0.745381	1.03398	0.906765
				0.760112	1.11966	1.37295		0.964569	1.10619	1.2075		0.919831	0.979901	0.764414
				0.84247	0.506228	2.2323		0.884188	0.924379	1.17405		1.07945	1.18041	0.719086
					1.05239	1.30648			1.1215	0.779075			0.882003	0.796521
					1.44043	1.088			1.26548	1.06409			0.980875	1.17249
				B. Normalized initial dual stance_LF				C. Normalized print length_LF				D. Normalized swingspeed_LF
				+/+	+/-	-/-		+/+	+/-	-/-		+/+	+/-	-/-
				0.051567	0.0418565	2.03318		0.977845	1.06405	1.04974		1.36876	1.23823	0.838265
				0.240011	1.40738	0.81437		0.963876	1.00265	1.00942		1.45252	0.949895	0.930658
				0.270078	0.369851	0.52786		0.965458	0.928528	1.16607		1.2038	0.98456	1.06584
				0.351873	0.833811	1.80668		1.01927	1.04143	0.991573		1.20433	1.09794	0.839545
				0.516562	0.806601	0.878616		0.839674	1.00294	1.10068		0.907329	1.00187	1.10238
				0.877641	1.14887	0.584777		1.05251	1.04273	1.08272		0.958305	0.901878	1.09489
				0.351494	1.59901	1.69472		0.759705	0.948642	1.04244		0.953887	0.94699	0.986353
				1.07318	1.09864	2.0741		1.05251	1.01373	1.08205		1.05928	0.960234	0.793909
				0.292222	1.94733	1.19827		1.06258	1.08509	0.978648		1.17126	1.00702	0.9485
				0.878413	0.966578	1.56119		0.779225	0.975807	0.98859		0.756701	1.00548	0.853417
				1.5185	0.557729	1.31938		0.941718	1.09512	0.949631		1.03662	0.95224	0.715168
				0.366327	0.19526	2.04715		0.924673	1.03866	1.06913		1.12482	1.19385	0.658485
					2.19527	1.05319			1.06103	0.957545			0.914156	0.851278
					1.49179	0.958678			1.05712	0.835188			0.919575	1.04978
				B. Normalized initial dual stance_LH				C. Normalized print length_LH				D. Normalized swingspeed_LH
				+/+	+/-	-/-		+/+	+/-	-/-		+/+	+/-	-/-
				0.386488	0.263136	1.49846		0.852333	0.830958	1.04135		1.32078	1.06205	0.844786
				0.377357	1.03811	1.15807		0.971571	0.97622	0.94213		1.38903	0.962548	0.923768
				0.638579	0.882908	0.821988		0.900911	0.876823	1.05026		1.1481	0.922078	0.956206
				0.645905	0.777189	1.36061		0.986712	0.983583	0.961855		1.29261	1.09676	0.810941
				0.950159	0.852214	0.85237		1.00396	0.973779	0.99176		0.974973	1.19948	1.11608
				0.81592	1.43749	0.862981		0.971571	1.02249	1.05529		0.828301	0.966999	1.22196
				0.588063	1.00635	1.05756		0.919838	1.0334	1.03822		0.998108	0.980126	0.900923
				0.95936	1.54268	1.91512		1.05582	0.959485	0.809054		1.09016	1.03043	0.711119
				0.805383	1.45799	1.03689		1.13698	1.08483	0.73785		1.15871	1.05622	0.935575
				1.09973	0.933035	1.11339		1.0387	1.20752	1.24979		0.92478	1.06834	0.830061
				1.03737	1.16	1.61528		1.01397	1.10474	1.08639		0.883168	0.930673	0.766983
				0.59752	0.306864	1.68729		1.00282	0.892079	1.20828		1.21392	1.15485	0.622552
					1.25688	0.552593			1.04097	0.794922			0.959654	0.797639
					1.51901	1.13169			1.24096	0.94983			0.890986	1.05756
Figure 6
A. Normalized swingspeed_RF				B. Normalized two paws support				C. Grip strength per weight forelimbs				D. Grip strength per weight forelimbs
+/+	+/-	-/-		+/+	+/-	-/-		+/+	+/-	-/-		+/+	+/-	-/-
1.14889	1.13937	0.925641		1.22308	1.12626	1.16282		3.52895	3.44444	2.62698		1.92514	2.90131	1.291
1.21262	1.20061	0.807791		1.38256	1.20125	0.751053		3.95369	3.87988	3.08709		2.23012	3.28952	1.24925
1.15761	1.1314	1.00789		1.15435	1.36571	1.11705		3.81009	3.43928	2.6124		2.63548	2.30621	0.927649
0.993763	0.762568	0.768362		1.23006	0.688003	0.629487		3.67215	3.67054	2.86623		3.39387	3.79177	1.82421
0.967389	1.03228	0.759212		1.156	0.957888	0.482703		3.09323	3.32808	2.95403		3.39387	2.14574	1.60745
0.851088	1.00688	0.994542		0.892398	0.8893	1.00228		3.70911	3.2049	3.99851		2.40373	2.23577	2.48501
0.99594	0.89413	0.916774		1.00583	0.93268	0.788834		3.36031	4.44429	3.90139		4.40294	1.35627	2.03344
0.966152	0.824102	1.04276		0.951911	0.805497	0.988866		4.53163	4.10481	2.59994		1.79323	1.13867	2.07866
1.19025	1.21116	0.941963		1.12334	1.04841	0.74464		3.44186		3.01065		3.41984		0.72012
1.30924				1.24357				4.22535				3.26835
0.839613				0.954171				3.19358				2.88576
								3.00045				3.263
A. Normalized swingspeed_RH								3.15436				2.20719
+/+	+/-	-/-						3.25427				2.15977
1.13289	1.09333	1.04955
1.1015	1.25555	0.810148
1.03151	1.01279	0.99861
0.909543	0.853478	0.860668
1.0252	0.967129	0.821446
0.725946	1.06533	0.957324
1.11926	0.952095	0.909961
1.00995	0.870373	1.14347
1.24213	1.19394	0.771003
1.24609
0.869778
A. Normalized swingspeed_LF
+/+	+/-	-/-
1.12803	1.13967	0.972361
1.21905	1.15735	0.783266
1.19691	1.0528	1.06515
1.07418	0.764331	0.747666
1.02617	1.0906	0.85023
0.832835	0.945312	0.983172
1.00603	0.854989	0.906547
0.99822	0.723638	1.10172
1.2742	1.09421	0.810793
1.30782
0.89276
A. Normalized swingspeed_LH
+/+	+/-	-/-
1.13722	1.14414	0.866462
1.19737	1.21095	0.764921
1.11403	1.09602	1.0989
0.944191	0.896582	0.828686
0.968964	0.939511	0.809356
0.816412	0.989933	0.771765
1.05446	1.00129	0.989502
1.08983	0.938891	1.08851
1.10954	1.14453	0.891937
1.16683
0.929257
